# Supplementary material for: Staying local or going back: A study on international university graduates’ mobility
Source: PLoS One. 2022 Aug 9;17(8):e0268821. doi: 10.1371/journal.pone.0268821 (PMC9362924; doi:10.1371/journal.pone.0268821)
Supplement: S1 File — (CSV) [file pone.0268821.s002.csv]

SC1	SC2	SC3	SC4	RC1	RC2	RC3	CC1	CC2	CC3	exp	family	job	stay1	stay2	gender	age	edu	field	SC	RC	CC	stay
6	6	6	6	5	5	5	6	6	6	2	1	5	4	4	1	1	3	2	6	5	6	4
6	7	6	6	6	6	6	6	6	6	3	7	6	5	6	1	1	2	2	6.25	6	6	5.5
5	7	7	7	7	3	5	6	6	7	7	2	7	7	7	2	2	2	1	6.5	5	6.333333333	7
1	1	1	1	1	1	1	1	1	1	1	6	6	4	4	2	1	2	1	1	1	1	4
6	6	6	5	6	6	6	6	6	6	3	7	7	4	6	2	1	2	1	5.75	6	6	5
6	6	6	6	5	6	6	5	5	5	1	7	7	6	6	1	1	2	2	6	5.666666667	5	6
4	6	6	6	6	6	6	7	7	7	1	7	6	4	5	2	1	2	1	5.5	6	7	4.5
4	5	4	4	4	4	4	3	3	3	1	7	4	5	5	1	2	2	1	4.25	4	3	5
5	5	6	5	6	6	6	5	6	6	1	7	7	4	4	2	1	2	2	5.25	6	5.666666667	4
4	7	4	4	6	6	6	6	6	6	2	7	7	6	6	1	1	2	1	4.75	6	6	6
6	6	7	7	7	7	7	6	7	7	3	7	6	6	7	2	1	2	1	6.5	7	6.666666667	6.5
1	4	4	4	3	3	2	2	3	4	4	7	6	4	4	1	1	2	7	3.25	2.666666667	3	4
4	2	6	3	6	6	6	3	7	7	2	4	1	1	1	1	1	1	1	3.75	6	5.666666667	1
4	5	5	5	5	4	4	4	4	4	2	7	6	4	4	1	2	2	1	4.75	4.333333333	4	4
3	6	2	2	6	4	4	6	4	4	4	6	6	4	6	2	1	2	2	3.25	4.666666667	4.666666667	5
6	7	5	5	4	5	5	4	4	4	2	7	7	4	4	2	1	2	2	5.75	4.666666667	4	4
4	7	6	5	6	6	6	6	5	4	1	7	7	7	7	1	1	2	4	5.5	6	5	7
4	4	6	4	6	6	6	4	4	4	3	6	6	4	3	2	1	2	1	4.5	6	4	3.5
5	6	4	5	6	4	4	5	4	3	5	7	7	4	4	2	1	2	1	5	4.666666667	4	4
5	6	6	6	6	6	6	5	6	5	1	7	6	2	3	2	1	3	1	5.75	6	5.333333333	2.5
6	7	6	7	6	6	6	6	6	6	1	7	5	3	5	2	1	2	1	6.5	6	6	4
4	6	5	5	6	6	6	6	6	6	1	6	6	3	4	2	1	2	1	5	6	6	3.5
4	5	4	4	4	4	4	4	5	4	1	7	4	4	4	2	1	1	2	4.25	4	4.333333333	4
4	5	3	3	4	4	5	3	4	4	1	7	6	2	2	2	2	1	4	3.75	4.333333333	3.666666667	2
4	5	4	4	5	5	5	3	4	4	2	6	4	6	6	2	1	1	2	4.25	5	3.666666667	6
7	7	7	7	7	7	4	6	7	7	4	7	7	6	7	2	2	3	7	7	6	6.666666667	6.5
6	5	6	6	4	4	5	6	6	5	1	7	5	4	4	2	2	3	7	5.75	4.333333333	5.666666667	4
4	7	2	2	5	6	5	4	4	4	2	7	6	6	6	1	2	3	7	3.75	5.333333333	4	6
6	7	6	6	7	6	6	5	6	6	4	7	7	5	6	1	1	2	1	6.25	6.333333333	5.666666667	5.5
3	5	3	3	4	4	4	3	4	4	1	7	6	5	6	2	1	2	1	3.5	4	3.666666667	5.5
6	6	6	6	5	5	4	5	5	4	1	7	7	4	4	1	1	1	2	6	4.666666667	4.666666667	4
7	7	7	7	7	7	7	7	7	7	1	3	7	5	6	2	1	2	1	7	7	7	5.5
1	1	1	1	4	4	4	1	1	1	6	1	7	7	7	2	2	2	1	1	4	1	7
1	4	2	1	1	1	4	1	1	1	5	7	7	4	7	2	2	2	1	2	2	1	5.5
7	7	7	7	7	7	7	7	7	7	2	2	7	3	7	2	2	2	7	7	7	7	5
6	6	6	7	5	6	4	6	5	5	1	6	6	6	5	1	1	2	9	6.25	5	5.333333333	5.5
4	5	4	3	4	5	6	3	4	3	1	7	3	4	6	1	1	2	8	4	5	3.333333333	5
3	6	3	3	4	5	4	4	4	5	2	7	7	3	6	2	1	2	4	3.75	4.333333333	4.333333333	4.5
3	7	1	1	3	4	4	4	3	1	1	7	7	4	7	2	2	2	1	3	3.666666667	2.666666667	5.5
2	5	2	2	2	3	2	2	2	2	1	7	7	3	4	2	1	2	7	2.75	2.333333333	2	3.5
5	5	6	5	6	6	6	5	5	6	1	2	3	4	5	2	1	2	4	5.25	6	5.333333333	4.5
5	5	5	3	4	7	6	5	4	5	1	7	1	7	7	2	1	1	1	4.5	5.666666667	4.666666667	7
4	6	4	4	7	7	7	5	6	5	2	7	7	4	4	1	2	2	1	4.5	7	5.333333333	4
1	1	1	4	5	5	4	3	4	4	4	7	6	3	4	2	1	2	4	1.75	4.666666667	3.666666667	3.5
4	4	3	3	4	4	4	3	3	3	3	7	7	5	6	2	1	2	1	3.5	4	3	5.5
4	4	5	4	5	5	5	5	5	6	1	7	4	4	4	2	1	1	1	4.25	5	5.333333333	4
4	6	5	4	5	6	5	5	6	6	1	7	7	6	7	2	1	2	1	4.75	5.333333333	5.666666667	6.5
7	7	7	7	7	7	7	7	7	7	1	7	7	4	4	2	1	1	2	7	7	7	4
4	5	5	4	5	4	4	4	4	4	4	7	7	2	5	2	1	1	1	4.5	4.333333333	4	3.5
5	4	5	4	7	7	7	7	7	7	2	4	6	4	4	1	1	1	1	4.5	7	7	4
5	7	6	6	7	6	6	6	6	6	3	6	7	6	6	2	1	1	1	6	6.333333333	6	6
4	3	2	2	4	4	3	3	4	5	1	7	6	4	4	2	1	1	1	2.75	3.666666667	4	4
5	6	4	3	2	4	4	3	5	3	1	7	4	1	1	2	2	1	1	4.5	3.333333333	3.666666667	1
6	6	6	6	6	6	6	4	6	6	1	7	5	4	4	2	1	1	1	6	6	5.333333333	4
3	2	5	2	4	4	4	3	5	2	2	7	6	5	5	1	1	1	1	3	4	3.333333333	5
2	2	6	4	6	6	6	5	5	5	1	7	6	5	6	2	1	1	8	3.5	6	5	5.5
5	5	4	3	6	6	6	6	5	6	1	3	4	3	4	1	1	2	8	4.25	6	5.666666667	3.5
7	7	7	7	7	5	5	5	5	5	1	7	7	3	6	2	2	3	1	7	5.666666667	5	4.5
3	6	4	4	6	6	6	4	5	5	1	7	7	6	5	1	1	1	1	4.25	6	4.666666667	5.5
7	7	7	7	6	6	6	7	7	7	5	1	5	4	4	1	1	2	8	7	6	7	4
4	7	6	6	5	6	6	5	6	6	2	3	7	4	4	2	1	1	1	5.75	5.666666667	5.666666667	4
6	7	7	6	4	5	5	5	4	4	1	7	6	4	4	2	1	1	1	6.5	4.666666667	4.333333333	4
3	6	5	3	5	5	6	2	4	5	1	7	7	4	5	2	1	2	1	4.25	5.333333333	3.666666667	4.5
6	5	5	5	4	4	4	4	4	4	4	5	6	4	4	1	1	1	2	5.25	4	4	4
6	6	6	6	5	5	4	5	5	4	1	7	7	4	4	1	1	1	2	6	4.666666667	4.666666667	4
2	7	5	3	5	6	5	7	7	7	1	7	1	1	5	2	2	3	1	4.25	5.333333333	7	3
4	4	4	4	5	6	6	3	4	4	1	7	5	3	3	2	1	2	2	4	5.666666667	3.666666667	3
1	3	1	1	4	4	4	3	1	2	1	7	5	1	4	2	1	3	1	1.5	4	2	2.5
3	3	2	2	6	6	6	5	6	6	1	7	6	5	6	2	1	2	1	2.5	6	5.666666667	5.5
1	2	1	1	1	3	1	1	1	1	1	7	7	1	1	2	2	3	8	1.25	1.666666667	1	1
5	7	5	5	6	4	4	3	5	3	1	5	4	2	2	2	1	1	1	5.5	4.666666667	3.666666667	2
2	2	3	2	5	5	6	4	5	6	2	7	7	2	2	2	2	3	1	2.25	5.333333333	5	2
1	1	1	1	3	4	4	2	2	2	3	7	1	1	1	2	1	2	1	1	3.666666667	2	1
5	7	3	5	5	5	5	3	4	6	2	7	5	6	6	1	1	2	4	5	5	4.333333333	6
6	7	7	5	6	6	6	5	6	5	1	7	7	7	7	2	1	2	1	6.25	6	5.333333333	7
4	6	4	3	6	5	6	4	6	5	1	5	5	2	4	1	2	3	1	4.25	5.666666667	5	3
2	7	1	1	4	2	1	2	2	1	6	7	7	5	7	2	1	2	1	2.75	2.333333333	1.666666667	6
2	7	2	4	3	2	3	2	3	3	2	7	7	5	5	2	1	2	1	3.75	2.666666667	2.666666667	5
2	2	1	1	3	3	3	1	1	1	6	7	7	7	7	2	1	2	1	1.5	3	1	7
1	6	3	5	4	4	4	3	5	6	1	5	6	5	5	1	1	2	7	3.75	4	4.666666667	5
3	5	4	4	5	3	4	3	4	4	6	7	7	5	7	2	1	2	1	4	4	3.666666667	6
3	7	2	3	4	4	3	4	5	5	2	7	7	4	4	2	2	3	5	3.75	3.666666667	4.666666667	4
7	7	7	7	7	7	7	7	7	6	5	1	6	7	7	1	1	2	8	7	7	6.666666667	7
7	7	7	7	7	7	7	7	7	6	7	1	7	7	7	1	3	2	8	7	7	6.666666667	7
5	4	5	3	5	6	5	6	5	5	2	7	6	5	4	2	1	3	1	4.25	5.333333333	5.333333333	4.5
6	7	7	7	7	7	6	6	7	5	1	7	7	4	6	2	1	2	1	6.75	6.666666667	6	5
6	7	6	6	6	6	6	5	5	6	1	4	7	6	7	2	3	2	2	6.25	6	5.333333333	6.5
5	6	6	6	5	4	6	5	5	4	2	5	6	4	5	2	1	2	1	5.75	5	4.666666667	4.5
6	7	7	7	6	6	6	6	5	5	7	5	6	5	5	2	3	2	2	6.75	6	5.333333333	5
5	5	6	5	6	6	6	5	6	6	1	7	7	4	4	2	1	2	2	5.25	6	5.666666667	4
7	7	7	7	7	7	7	7	7	7	4	4	7	7	7	2	1	1	1	7	7	7	7
6	6	7	7	6	6	7	6	6	6	1	3	6	6	4	1	1	1	1	6.5	6.333333333	6	5
6	6	7	4	4	5	4	3	5	4	1	7	7	4	7	1	2	2	7	5.75	4.333333333	4	5.5
7	7	7	7	7	7	6	7	7	6	1	3	7	7	7	1	2	2	1	7	6.666666667	6.666666667	7
5	6	5	6	4	3	3	4	2	3	1	7	7	4	5	1	1	1	1	5.5	3.333333333	3	4.5
7	7	7	7	7	7	7	7	7	7	1	1	7	6	7	1	1	1	1	7	7	7	6.5
4	6	6	6	4	5	5	5	5	5	1	1	6	2	2	2	1	1	1	5.5	4.666666667	5	2
7	7	7	7	7	7	7	7	7	7	4	3	7	7	7	2	1	1	1	7	7	7	7
4	5	3	3	3	4	4	4	4	3	4	7	5	4	6	1	1	2	1	3.75	3.666666667	3.666666667	5
6	6	6	6	6	6	6	6	6	6	1	3	5	5	5	1	1	1	1	6	6	6	5
7	7	6	7	6	6	6	7	6	7	6	1	7	6	7	2	2	2	6	6.75	6	6.666666667	6.5
4	5	4	2	5	5	5	3	5	4	1	6	6	4	4	2	1	2	7	3.75	5	4	4
3	7	2	4	6	6	6	3	5	6	3	7	7	3	4	1	1	2	1	4	6	4.666666667	3.5
7	7	7	7	7	7	7	7	7	7	1	6	7	7	7	1	3	2	1	7	7	7	7
4	5	3	3	5	5	5	5	5	5	2	7	6	3	4	2	1	2	1	3.75	5	5	3.5
5	6	6	6	5	4	4	4	5	5	1	3	4	5	4	1	1	1	7	5.75	4.333333333	4.666666667	4.5
5	7	6	6	7	6	6	7	7	7	2	7	7	7	7	1	1	2	7	6	6.333333333	7	7
4	4	3	4	3	3	2	2	4	4	5	7	7	1	3	2	3	2	1	3.75	2.666666667	3.333333333	2
5	5	5	5	4	4	3	2	4	4	4	7	7	4	4	2	2	1	1	5	3.666666667	3.333333333	4
4	6	5	5	6	6	6	6	6	6	2	6	6	5	6	1	1	2	1	5	6	6	5.5
5	6	6	5	5	5	4	5	5	5	1	6	5	5	5	2	1	2	2	5.5	4.666666667	5	5
4	5	6	5	6	5	5	5	5	5	2	6	6	4	4	2	1	2	2	5	5.333333333	5	4
3	6	5	3	6	6	6	6	6	6	1	7	6	4	4	2	1	2	1	4.25	6	6	4
3	4	2	2	5	6	4	4	5	5	2	7	6	1	1	2	1	2	2	2.75	5	4.666666667	1
3	4	3	1	4	4	4	2	3	1	5	5	7	4	4	2	1	2	2	2.75	4	2	4
6	6	6	6	6	6	5	6	6	6	1	7	7	4	5	2	1	2	2	6	5.666666667	6	4.5
4	2	3	3	5	5	4	4	4	4	2	7	5	4	5	2	1	1	1	3	4.666666667	4	4.5
4	4	4	3	4	5	5	3	3	3	1	7	1	6	6	2	1	1	1	3.75	4.666666667	3	6
6	6	6	6	4	4	4	6	6	4	1	3	1	4	6	1	1	1	1	6	4	5.333333333	5
5	6	6	6	6	6	7	5	5	6	2	6	7	5	6	1	1	2	7	5.75	6.333333333	5.333333333	5.5
3	1	2	2	4	4	4	1	3	3	1	6	6	4	4	2	1	1	1	2	4	2.333333333	4
5	5	6	6	5	5	5	4	4	5	2	7	7	4	5	2	1	2	1	5.5	5	4.333333333	4.5
2	4	4	1	5	4	6	5	5	4	2	7	7	4	5	1	1	1	7	2.75	5	4.666666667	4.5
7	7	6	7	7	7	6	6	6	6	2	3	6	6	6	2	1	1	7	6.75	6.666666667	6	6
3	5	2	3	6	5	4	5	5	3	2	7	4	4	3	1	1	2	2	3.25	5	4.333333333	3.5
7	7	7	7	7	7	7	7	7	7	1	1	7	7	7	1	1	1	1	7	7	7	7
3	6	6	6	6	6	6	6	6	3	1	6	6	5	5	2	1	3	1	5.25	6	5	5
6	6	6	5	6	6	6	6	6	5	1	6	6	6	6	2	1	2	1	5.75	6	5.666666667	6
7	7	6	6	7	6	6	6	6	6	4	4	6	6	6	2	3	2	5	6.5	6.333333333	6	6
5	5	5	5	6	6	6	6	6	6	2	7	6	4	4	2	1	2	2	5	6	6	4
2	6	6	3	6	5	5	6	6	6	1	7	7	2	5	2	1	2	1	4.25	5.333333333	6	3.5
6	6	6	5	6	6	6	6	6	6	1	6	5	4	5	1	1	2	2	5.75	6	6	4.5
1	2	2	2	4	4	4	3	3	3	1	7	6	1	2	2	1	2	8	1.75	4	3	1.5
3	4	3	2	4	4	4	3	4	3	1	7	7	4	5	1	1	2	1	3	4	3.333333333	4.5
2	7	6	4	4	4	4	5	4	5	1	7	6	5	5	1	1	2	8	4.75	4	4.666666667	5
6	4	6	5	4	5	5	5	6	6	1	7	6	4	4	2	1	2	2	5.25	4.666666667	5.666666667	4
7	7	7	6	5	5	5	4	5	5	5	7	4	4	4	1	1	2	1	6.75	5	4.666666667	4
5	6	7	5	4	4	5	5	5	4	1	7	5	4	4	2	1	2	3	5.75	4.333333333	4.666666667	4
3	4	3	3	4	4	4	4	4	4	2	7	6	2	2	2	1	2	4	3.25	4	4	2
3	6	4	3	6	6	6	4	4	5	1	7	4	4	6	1	1	2	2	4	6	4.333333333	5
5	6	6	4	6	6	6	5	5	5	1	7	7	2	3	1	1	2	8	5.25	6	5	2.5
6	6	6	6	6	6	6	6	6	6	1	7	5	4	5	2	1	2	2	6	6	6	4.5
5	6	4	5	5	3	3	1	5	4	5	7	7	7	7	2	2	2	5	5	3.666666667	3.333333333	7
7	7	7	7	7	7	7	7	7	7	1	7	6	5	5	2	1	2	2	7	7	7	5
6	7	7	7	7	7	7	7	7	7	7	7	5	5	5	2	4	3	5	6.75	7	7	5
4	4	5	4	5	5	5	5	5	6	1	7	4	4	4	2	1	1	2	4.25	5	5.333333333	4
6	6	6	6	6	6	6	4	6	6	1	7	5	4	4	2	1	1	1	6	6	5.333333333	4
5	6	4	3	2	4	4	3	5	3	1	7	4	1	1	2	2	1	1	4.5	3.333333333	3.666666667	1
4	3	3	3	4	4	4	4	4	4	1	7	7	6	5	1	1	1	1	3.25	4	4	5.5
4	3	2	3	4	4	3	3	4	5	1	7	6	4	4	2	1	1	1	3	3.666666667	4	4
5	7	6	6	7	6	6	6	6	6	3	6	7	6	6	2	1	1	1	6	6.333333333	6	6
6	6	5	5	6	6	5	7	6	6	1	7	6	5	5	2	1	1	1	5.5	5.666666667	6.333333333	5
4	5	5	3	4	5	4	3	4	3	1	7	6	5	6	2	1	1	1	4.25	4.333333333	3.333333333	5.5
5	5	4	3	6	6	4	5	6	6	1	7	6	4	5	1	1	1	1	4.25	5.333333333	5.666666667	4.5
5	5	2	2	4	5	4	3	2	2	1	7	6	2	3	2	1	1	1	3.5	4.333333333	2.333333333	2.5
